# Supplementary material for: A network-based study reveals multimorbidity patterns in people with type 2 diabetes
Source: iScience. 2023 Sep 20;26(10):107979. doi: 10.1016/j.isci.2023.107979 (PMC10562779; doi:10.1016/j.isci.2023.107979)
Supplement: Table S1. diseases and the corresponding ICD-10 codes, related to the STAR Methods [file mmc2.xlsx]

## Sheet: Sheet1
ICD-10 Code	Diseases	Category
A09	Infectious gastroenteritis and colitis, unspecified	Non-chronic
A46	Erysipelas	Non-chronic
A49	Bacterial infection of unspecified site	Non-chronic
B02	Zoster	Non-chronic
B07	Viral warts	Non-chronic
B18.1	Chronic viral hepatitis B without delta-agent	Chronic
B35	Dermatophytosis	Non-chronic
B36	Other superficial mycoses	Non-chronic
C16	Malignant neoplasm of stomach	Chronic
C18	Malignant neoplasm of colon	Chronic
C22	Malignant neoplasm of liver and intrahepatic bile ducts	Chronic
C34	Malignant neoplasm of bronchus and lung	Chronic
C50	Malignant neoplasm of breast	Chronic
C61	Malignant neoplasm of prostate	Chronic
C73	Malignant neoplasm of thyroid gland	Chronic
C78	Secondary malignant neoplasm of respiratory and digestive organs	Chronic
D25	Leiomyoma of uterus	Non-chronic
D64.9	Anemia, unspecified	Non-chronic
D86	Sarcoidosis	Chronic
E03.9	Hypothyroidism, unspecified	Chronic
E04	Other nontoxic goiter	Chronic
E05	Thyrotoxicosis	Chronic
E06	Thyroiditis	Chronic
E11.1	Type 2 diabetes mellitus with ketoacidosis	Chronic
E11.2	Type 2 diabetes mellitus with kidney complications	Chronic
E11.3	Type 2 diabetes mellitus with ophthalmic complications	Chronic
E11.4	Type 2 diabetes mellitus with neurological complications	Chronic
E11.5	Type 2 diabetes mellitus with circulatory complications	Chronic
E11.7	Type 2 diabetes mellitus with multiple complications	Chronic
E66.9	Obesity, unspecified	Chronic
E78	Disorders of lipoprotein metabolism and other lipidemias	Chronic
E79.0	Hyperuricemia without signs of inflammatory arthritis and tophaceous disease	Non-chronic
E87	Other disorders of fluid, electrolyte and acid-base balance	Non-chronic
F03	Unspecified dementia	Chronic
F32	Depressive episode	Chronic
F41	Other anxiety disorders	Chronic
F48	Other nonpsychotic mental disorders	Chronic
F51.9	Sleep disorder not due to a substance or known physiological condition, unspecified	Chronic
G20	Parkinson’s disease	Chronic
G31	Other degenerative diseases of nervous system, not elsewhere classified	Chronic
G40	Epilepsy and recurrent seizures	Chronic
G45	Transient cerebral ischemic attacks and related syndromes	Chronic
G47.00	Insomnia, unspecified	Non-chronic
G47.9	Sleep disorder, unspecified	Non-chronic
G62	Other and unspecified polyneuropathies	Chronic
H02	Other disorders of eyelid	Non-chronic
H04	Disorders of lacrimal system	Non-chronic
H10.4	Chronic conjunctivitis	Chronic
H10.9	Unspecified conjunctivitis	Non-chronic
H11	Other disorders of conjunctiva	Non-chronic
H16.22	Keratoconjunctivitis sicca, not specified as Sjögren's	Chronic
H25	Age-related cataract	Chronic
H26	Other cataract	Chronic
H35	Other retinal disorders	Chronic
H40.9	Unspecified glaucoma	Chronic
H43	Disorders of vitreous body	Chronic
H47	Other disorders of optic [2nd] nerve and visual pathways	Chronic
H60.9	Unspecified otitis externa	Chronic
H66.9	Otitis media, unspecified	Non-chronic
H81.9	Unspecified disorder of vestibular function	Non-chronic
H91.9	Unspecified hearing loss	Chronic
H93.1	Tinnitus	Non-chronic
I10	Essential (primary) hypertension	Chronic
I20	Angina pectoris	Chronic
I21	Acute myocardial infarction	Chronic
I24	Other acute ischemic heart diseases	Chronic
I25	Chronic ischemic heart disease	Chronic
I44	Atrioventricular and left bundle-branch block	Chronic
I48	Atrial fibrillation and flutter	Chronic
I49	Other cardiac arrhythmias	Chronic
I50.9	Heart failure, unspecified	Chronic
I51	Complications and ill-defined descriptions of heart disease	Chronic
I63	Cerebral infarction	Chronic
I65	Occlusion and stenosis of precerebral arteries, not resulting in cerebral infarction	Chronic
I67	Other cerebrovascular diseases	Chronic
I69	Sequelae of cerebrovascular disease	Chronic
I70	Atherosclerosis	Chronic
I80	Phlebitis and thrombophlebitis	Non-chronic
I83	Varicose veins of lower extremities	Non-chronic
I87.2	Venous insufficiency (chronic) (peripheral)	Non-chronic
J02	Acute pharyngitis	Non-chronic
J04	Acute laryngitis and tracheitis	Non-chronic
J06	Acute upper respiratory infections of multiple and unspecified sites	Non-chronic
J15	Bacterial pneumonia, not elsewhere classified	Non-chronic
J18.9	Pneumonia, unspecified organism	Non-chronic
J20	Acute bronchitis	Non-chronic
J30	Vasomotor and allergic rhinitis	Chronic
J31	Chronic rhinitis, nasopharyngitis and pharyngitis	Chronic
J32	Chronic sinusitis	Chronic
J37	Chronic laryngitis and laryngotracheitis	Chronic
J39	Other diseases of upper respiratory tract	Non-chronic
J40	Bronchitis, not specified as acute or chronic	Non-chronic
J42	Unspecified chronic bronchitis	Chronic
J43	Emphysema	Chronic
J44.9	Chronic obstructive pulmonary disease, unspecified	Chronic
J45.9	Other and unspecified asthma	Chronic
J47	Bronchiectasis	Chronic
J84.9	Interstitial pulmonary disease, unspecified	Chronic
J94	Other pleural conditions	Non-chronic
J96.9	Respiratory failure, unspecified	Non-chronic
J98	Other respiratory disorders	Non-chronic
K01	Embedded and impacted teeth	Non-chronic
K02	Dental caries	Non-chronic
K04	Diseases of pulp and periapical tissues	Non-chronic
K05.1	Chronic gingivitis	Chronic
K05.2	Aggressive periodontitis	Non-chronic
K05.3	Chronic periodontitis	Chronic
K12	Stomatitis and related lesions	Non-chronic
K21	Gastro-esophageal reflux disease	Chronic
K25.9	Gastric ulcer, unspecified as acute or chronic, without hemorrhage or perforation	Chronic
K29.3	Chronic superficial gastritis	Chronic
K29.4	Chronic atrophic gastritis	Chronic
K29.5	Unspecified chronic gastritis	Chronic
K29.6	Other gastritis	Non-chronic
K29.7	Gastritis, unspecified	Non-chronic
K30	Functional dyspepsia	Non-chronic
K52.9	Noninfective gastroenteritis and colitis, unspecified	Non-chronic
K59.9	Functional intestinal disorder, unspecified	Non-chronic
K62	Other diseases of anus and rectum	Non-chronic
K63	Other diseases of intestine	Non-chronic
K72.9	Hepatic failure, unspecified	Non-chronic
K73	Chronic hepatitis, not elsewhere classified	Chronic
K74	Fibrosis and cirrhosis of liver	Chronic
K76.0	Fatty (change of) liver, not elsewhere classified (Nonalcoholic fatty liver disease)	Chronic
K76.8	Other specified diseases of liver	Chronic
K76.9	Liver disease, unspecified	Chronic
K80.2	Calculus of gallbladder without cholecystitis	Non-chronic
K81.9	Cholecystitis, unspecified	Non-chronic
K82.8	Other specified diseases of gallbladder	Non-chronic
K83	Other diseases of biliary tract	Chronic
K92	Other diseases of digestive system	Non-chronic
L03	Cellulitis and acute lymphangitis	Non-chronic
L08	Other local infections of skin and subcutaneous tissue	Non-chronic
L21	Seborrheic dermatitis	Non-chronic
L23	Allergic contact dermatitis	Non-chronic
L28	Lichen simplex chronicus and prurigo	Non-chronic
L29	Pruritus	Non-chronic
L30.9	Dermatitis, unspecified	Non-chronic
L40	Psoriasis	Chronic
L50	Urticaria	Non-chronic
L72	Follicular cysts of skin and subcutaneous tissue	Non-chronic
L73	Other follicular disorders	Non-chronic
L82	Seborrheic keratosis	Non-chronic
M06	Other rheumatoid arthritis	Chronic
M10	Gout	Chronic
M13	Other arthritis	Chronic
M15	Polyosteoarthritis	Chronic
M17	Osteoarthritis of knee	Chronic
M19	Other and unspecified osteoarthritis	Chronic
M25.5	Pain in joint	Non-chronic
M47	Spondylosis	Chronic
M48.0	Spinal stenosis	Non-chronic
M48.9	Spondylopathy, unspecified	Chronic
M50.2	Other cervical disc displacement	Chronic
M51.2	Other thoracic, thoracolumbar and lumbosacral intervertebral disc displacement	Chronic
M54	Dorsalgia	Non-chronic
M65	Synovitis and tenosynovitis	Non-chronic
M75	Shoulder lesions	Non-chronic
M79	Other and unspecified soft tissue disorders, not elsewhere classified	Non-chronic
M81	Osteoporosis without current pathological fracture	Chronic
N03	Chronic nephritic syndrome	Chronic
N13	Obstructive and reflux uropathy	Non-chronic
N18	Chronic kidney disease (CKD)	Chronic
N19	Unspecified kidney failure	Chronic
N20	Calculus of kidney and ureter	Non-chronic
N28.1	Cyst of kidney, acquired	Non-chronic
N32	Other disorders of bladder	Chronic
N39.0	Urinary tract infection, site not specified	Non-chronic
N39.9	Disorder of urinary system, unspecified	Non-chronic
N60.2	Fibroadenosis of breast	Chronic
N63	Unspecified lump in breast	Non-chronic
N64	Other disorders of breast	Non-chronic
N72	Inflammatory disease of cervix uteri	Non-chronic
N76.0	Acute vaginitis	Non-chronic
N76.1	Subacute and chronic vaginitis	Chronic
N92	Excessive, frequent and irregular menstruation	Chronic
N95	Menopausal and other perimenopausal disorders	Chronic
